# Supplementary material for: Antibacterial Porous Systems Based on Polylactide Loaded with Amikacin
Source: Molecules. 2022 Oct 19;27(20):7045. doi: 10.3390/molecules27207045 (PMC9609933; doi:10.3390/molecules27207045)
Supplement: Supplementary file 1 [file molecules-27-07045-s001.zip]

Archive with 1 entries (1 files):
- molecules-1943823-supplementary.pdf
